# Supplementary material for: Attitudes of Healthcare Service Users in Bulgaria Towards the Application of Teleophthalmology in the Case of Glaucoma
Source: Healthcare (Basel). 2026 Jan 21;14(2):273. doi: 10.3390/healthcare14020273 (PMC12840610; doi:10.3390/healthcare14020273)
Supplement: Supplementary file 1 [file healthcare-14-00273-s001.zip]

Archive with 1 entries (1 files):
- healthcare-4056661-supplementary.pdf
